# Supplementary material for: The impact of high nicotine concentrations on the viability and cardiac differentiation of mesenchymal stromal cells: a barrier to regenerative therapy for smokers
Source: Front Cell Dev Biol. 2024 Apr 4;12:1323691. doi: 10.3389/fcell.2024.1323691 (PMC11024539; doi:10.3389/fcell.2024.1323691)
Supplement: Supplementary file 1 [file Table1.xlsx]

## Sheet: Sheet1
MTT assay at Day 1
10*10^6nM Nicotine	1*10^6nM Nicotine	100*10^3nM Nicotine	10*10^3nM Nicotine	1*10^3nM Nicotine	100nM Nicotine	10nM Nicotine	1nM Nicotine	Control
23.956	143.736	252.08	247.253	207.912	257.802	275.604	255.604	117.672
27.298	192.758	285.237	279.387	321.727	284.401	336.769	350.696	92.8448
43.9306	181.214	258.959	305.78	347.688	340.173	329.48	383.237	89.4828
MTT assay at Day 2
10*10^6nM Nicotine	1*10^6nM Nicotine	100*10^3nM Nicotine	10*10^3nM Nicotine	1*10^3nM Nicotine	100nM Nicotine	10nM Nicotine	1nM Nicotine	Control
72.0548	82.4657	64.3836	46.0274	108.493	119.452	77.5343	180	97.2469
70.7746	86.6197	103.169	125.704	79.5775	117.254	201.761	171.479	75.6661
58.2809	34.5912	58.2809	58.9098	80.7128	83.6478	79.6646	96.2264	127.087
MTT assay at Day 3
10*10^6nM Nicotine	1*10^6nM Nicotine	100*10^3nM Nicotine	10*10^3nM Nicotine	1*10^3nM Nicotine	100nM Nicotine	10nM Nicotine	1nM Nicotine	Control
68.4874	60.5042	65.5462	112.185	105.042	109.664	110.504	178.992	94.855
61.4148	65.2733	104.18	100.643	68.4887	83.6013	115.112	233.44	87.2778
48.8462	70.1923	50.1923	25.7692	70	55.3846	57.1154	110.962	117.867
Growth curve and PDT
	Control			Nicotin
	50000	50000	50000	50000	50000	50000
1	65000	62000	63000	66000	63000	61000
2	120000	145000	132000	195000	183000	172000
3	165000	145000	176000	200000	190000	170000
4	360000	340000	352000	230000	180000	195000
5	396000	374000	387200	253000	198000	214500
6	150000	130000	170000	110000	90000	102000
7	120000	180000	150000	50000	50000	65000
8	120000	180000	150000	45000	52000	85000
9	110000	130000	100000	50000	46000	52000

## Sheet: Sheet2
A
10*10^6nM Nicotine	1*10^6nM Nicotine	100*10^3nM Nicotine	10*10^3nM Nicotine	1*10^3nM Nicotine	100nM Nicotine	10nM Nicotine	1nM Nicotine	Control
23.956	143.736	252.08	247.253	207.912	257.802	275.604	255.604	117.672
27.298	192.758	285.237	279.387	321.727	284.401	336.769	350.696	92.8448
43.9306	181.214	258.959	305.78	347.688	340.173	329.48	383.237	89.4828
